# Supplementary material for: FGAN@PB NP Nanozyme-Based Colorimetric–Photothermal Dual-Mode Immunosensor for Malachite Green Detection
Source: Biosensors (Basel). 2025 Oct 30;15(11):719. doi: 10.3390/bios15110719 (PMC12649948; doi:10.3390/bios15110719)
Supplement: Supplementary file 1 [file biosensors-15-00719-s001.zip]

Archive with 1 entries (1 files):
- biosensors-3873305-supplementary.pdf
